# Supplementary material for: Association mapping and candidate genes for physiological non-destructive traits: Chlorophyll content, canopy temperature, and specific leaf area under normal and saline conditions in wheat
Source: Front Genet. 2022 Sep 30;13:980319. doi: 10.3389/fgene.2022.980319 (PMC9561097; doi:10.3389/fgene.2022.980319)
Supplement: Supplementary file 1 [file DataSheet1.ZIP]

Archive with 4 entries (4 files):
- supp files/desktop.ini
- supp files/supp figures.pptx
- supp files/Table 1.DOCX
- supp files/Table 2.XLSX
