# Supplementary material for: Association mapping and candidate genes for physiological non-destructive traits: Chlorophyll content, canopy temperature, and specific leaf area under normal and saline conditions in wheat
Source: Front Genet. 2022 Sep 30;13:980319. doi: 10.3389/fgene.2022.980319 (PMC9561097; doi:10.3389/fgene.2022.980319)
Supplement: Supplementary file 1 [file DataSheet1.ZIP › supp files/Table 2.XLSX]

## Sheet: Table S1
Supplementary table 1. list of genotypes in each subpopulation and their country
	Genotype	Country	Type
	PI134128	Afghanistan	Accession
	SAKHA93	Egypt	cultivar
	PI366685	Afghanistan	Accession
	PI347110	Afghanistan	Accession
	PI366566	Afghanistan	Accession
	PI220127	Afghanistan	Accession
	PI212632	Afghanistan	Accession
	PI135048	Afghanistan	Accession
	PI154279	Algeria	Accession
	PI154282	Algeria	Accession
	PI25989	Algeria	Accession
	PI542652	Algeria	Accession
	PI542658	Algeria	Accession
	PI542659	Algeria	Accession
	PI542666	Algeria	Accession
	PI542668	Algeria	Accession
	PI542675	Algeria	Accession
	PI158409	Australia	Accession
	PI268328	Australia	Accession
	PI107608	Australia	Accession
	PI172198	Australia	Accession
	PI201414	Australia	Accession
	PI283821	Australia	Accession
	PI283845	Australia	Accession
	PI371825	Australia	Accession
	PI464645	Australia	Accession
	PI67338	Australia	Accession
	PI113916	Australia	Accession
	PI273382	Canada	Accession
	PI518648	Canada	Accession
	PI552987	Canada	Accession
	PI556465	Canada	Accession
	PI630979	Canada	Accession
	CItr3328	Canada	Accession
	Giza-148	Egypt	cultivar
	Giza-152	Egypt	cultivar
	Giza-156	Egypt	cultivar
	CItr14607	Ethiopia	Accession
	PI195071	Ethiopia	Accession
	PI273990	Ethiopia	Accession
	PI384101	Ethiopia	Accession
	PI384237	Ethiopia	Accession
	PI180640	Germany	Accession
	PI184634	Germany	Accession
	PI243191	Germany	Accession
	PI313101	Germany	Accession
	PI321700	Germany	Accession
	PI343730	Germany	Accession
	PI351758	Germany	Accession
	PI351904	Germany	Accession
	PI180617	Germany	Accession
	PI115838	Germany	Accession
	PI191600	Germany	Accession
	TRI 5310	Germany	Accession
	5645	Germany	Accession
	10703	Germany	Accession
	TR 11082	Germany	Accession
	PI469072	Greece	Accession
	PI469080	Greece	Accession
	PI469085	Greece	Accession
	PI469093	Greece	Accession
	PI623097	Iran	Accession
	PI626260	Iran	Accession
	PI222677	Iran	Accession
	PI202828	Iran	Accession
	PI625253	Iran	Accession
	PI624578	Iran	Accession
	PI381963	Iran	Accession
	PI137758	Iran	Accession
	PI623207	Iran	Accession
	PI243679	Iran	Accession
	PI625330	Iran	Accession
	PI624934	Iran	Accession
	PI623509	Iran	Accession
	PI626588	Iran	Accession
	PI623086	Iran	Accession
	PI438967	Kazakhstan	Accession
	PI438966	Kazakhstan	Accession
	PI262667	Kazakhstan	Accession
	PI393970	Kazakhstan	Accession
	PI438961	Kazakhstan	Accession
	PI438962	Kazakhstan	Accession
	PI592070	Kazakhstan	Accession
	PI639458	Kazakhstan	Accession
	PI372134	Kazakhstan	Accession
	PI191638	Kenya	Accession
	PI230202	Kenya	Accession
	PI237655	Kenya	Accession
	PI237658	Kenya	Accession
	PI238391	Kenya	Accession
	PI525434	Morocco	Accession
	PI559967	Morocco	Accession
	PI525295	Morocco	Accession
	PI525318	Morocco	Accession
	PI525280	Morocco	Accession
	PI525282	Morocco	Accession
	PI525211	Morocco	Accession
	PI525283	Morocco	Accession
	PI525241	Morocco	Accession
	PI525246	Morocco	Accession
	PI525253	Morocco	Accession
	PI410909	Morocco	Accession
	PI525326	Morocco	Accession
	PI525219	Morocco	Accession
	PI525221	Morocco	Accession
	PI532249	Oman	Accession
	PI532252	Oman	Accession
	PI532255	Oman	Accession
	PI532258	Oman	Accession
	PI532259	Oman	Accession
	PI532260	Oman	Accession
	PI532263	Oman	Accession
	PI532264	Oman	Accession
	PI532268	Oman	Accession
	PI532269	Oman	Accession
	PI532272	Oman	Accession
	CItr15139	Saudi Arabia	Accession
	CItr15140	Saudi Arabia	Accession
	CItr15142	Saudi Arabia	Accession
	PI145718	Saudi Arabia	Accession
	PI145723	Saudi Arabia	Accession
	PI261822	Saudi Arabia	Accession
	PI261824	Saudi Arabia	Accession
	PI343715	Saudi Arabia	Accession
	PI343716	Saudi Arabia	Accession
	PI574344	Saudi Arabia	Accession
	PI574345	Saudi Arabia	Accession
	PI574346	Saudi Arabia	Accession
	PI574347	Saudi Arabia	Accession
	PI574348	Saudi Arabia	Accession
	PI52227	Sudan	Accession
	PI481915	Sudan	Accession
	PI481916	Sudan	Accession
	PI481917	Sudan	Accession
	PI182703	Syria	Accession
	PI182711	Syria	Accession
	CItr15434	Tunisia	Accession
	CItr15456	Tunisia	Accession
	CItr15467	Tunisia	Accession
	CItr15468	Tunisia	Accession
	PI112344	United Kingdom	Accession
	PI260895	United Kingdom	Accession
	PI279454	United Kingdom	Accession
	PI330535	United Kingdom	Accession
	PI337605	United Kingdom	Accession
	PI339818	United Kingdom	Accession
	PI520532	United Kingdom	Accession
	PI595213	United States	Accession
	CItr14172	United States	Accession
	CItr12782	United States	Accession
	PI619360	United States	Accession
	CItr15791	United States	Accession
	PI561910	United States	Accession
	PI620714	United States	Accession
	PI583670	United States	Accession
	PI599988	United States	Accession
	W4909	United States	Accession
